# Supplementary material for: A spatial network analysis of resource partitioning between bumblebees foraging on artificial flowers in a flight cage
Source: Mov Ecol. 2019 Feb 21;7:4. doi: 10.1186/s40462-019-0150-z (PMC6383269; doi:10.1186/s40462-019-0150-z)
Supplement: Supplementary file 2 — Dataset S1. Raw dataset. Flower visitation dataset containing all flower visits by each individual bee over the five days of observation. (CSV 59 kb) [file 40462_2019_150_MOESM2_ESM.csv]

day	bee	foraging bout	start_time	end_time	duration
1	w25	1	43893	46307	2414	2	2	2	2	2	7	7	7	7	8	8	5
1	w25	2	46722	47651	929	8	5	8	8	6	7
1	w25	3	47904	48130	226	10	10	10
1	w25	4	48291	48462	171	7	7	4
1	w25	5	48606	49181	575	7	4	7	5	2	7	8	8	7	10	7	6	3	2
1	w25	6	49303	49941	638	4	3	3	7	10	8	5	5	2	1	4	7	8	1	3	6	7	5	8	5
1	w25	7	50102	50526	424	3	5	7	5	8	8	1	3	3	5	9
1	w25	8	50642	50930	288	3	7	3	10	8	10	10	9	1
1	w25	9	50973	51027	54	3	3
1	w25	10	51027	51366	339	3	7	8	5	1	3	6	9	10	8	1	1	7
1	w25	11	51469	51771	302	9	9	3	9	10	8	7
1	w25	12	52024	52941	917	10	10	3	10	8	7	8	5	2	1
2	w25	13	122494	122823	329	7	8	5	4	2	2	1
2	w25	14	122955	123307	352	8	10	7	4	1	3
2	w25	15	123382	123608	226	7	10	5
2	w25	16	123730	123959	229	3	6	9	10	8	5	2
2	w25	17	124010	124232	222	3	10	8
2	w25	18	124290	124464	174	2	2
2	w25	19	124536	124654	118	3	4	5	2
2	w25	20	124658	124786	128	4	7	8
2	w25	21	124824	125157	333	3	4	8	5	2	2	3	4	8
2	w25	22	125234	125482	248	2	5	8
2	w25	23	125521	125740	219	4	7	8	10	4
2	w25	24	125805	126082	277	2	4	5	8	7	10	8	5
2	w25	25	126173	126437	264	2	8	5	1	3
2	w25	26	126466	126722	256	2	5	8	10	8	5	8	7	10
2	w25	27	126764	127033	269	1	2	5	8	10	9
2	w25	28	127091	127338	247	3	4	2	5	8	10	7
2	w25	29	127386	127648	262	3	6	7	8	5	2
2	w25	30	127730	128081	351	6	10	8	5	2	1	8	10	9	10	5
2	w25	31	128163	128378	215	5	8	10
2	w25	32	128506	128728	222	3	6	9	7
2	w25	33	128829	129472	643	3	6	3	9	10	8	10	5	2	3	9	10	5	8	2	5	8	2	5	1
2	w25	34	129802	130086	284	3	4	2	5	6	3
2	w25	35	130252	130614	362	1	4	2	5	8	10	9	6
2	w25	36	130925	131508	583	2	5	7	10	9	6	4	3	6	8	5	8	5	8	9	6	4	3
2	w25	37	131696	131969	273	2	5	8	10	7	5	2
2	w25	38	132510	132823	313	2	5	8	5	8	5	2
2	w25	39	133181	133450	269	1	1
2	w25	40	133862	134226	364	2	5	2	8	7	4
2	w25	41	134633	135761	1128	4	2	5	8	10	2	3	6	9	6	10	8	5	8	5	8	5	8	5	2	5	8	10	9	6
2	w25	42	136323	136555	232	8	8
2	w25	43	136935	137356	421	3	4	2	8	10	7	6	4	3	1	4	2	1	3	6
2	w25	44	137706	137957	251	6	6
3	w25	45	211053	211618	565	7	10	9	5
3	w25	46	211822	212379	557	8	10	7	3	3	6	5
3	w25	47	212509	212787	278	2	5	8	5	2	4
3	w25	48	212883	213164	281	2	5	8	7	4
3	w25	49	213204	213474	270	2	1	8	7	4	3	4	6	2	1	5	1
3	w25	50	213522	213721	199	2	5	7	7	4
3	w25	51	213818	214171	353	2	5	8	7	10	8	5	2	5	2	4	3	4	7	8	5	2	1	3	1
3	w25	52	214212	214462	250	5	8	10	7	5	2	3	1
3	w25	53	214501	214762	261	2	7	8	5	8	5	2	4	3	6	3	1
3	w25	54	214795	215207	412	1	2	5	8	10	1	7	9	3	4	2	2	5	8	10	7	1
3	w25	55	215219	215555	336	2	5	7	8	5	4	3	6	7	8	5	1	2	5	8	7	10	7	4
3	w25	56	215644	215958	314	4	8	6	7	5	2	3	1	4	7	8	5	2
3	w25	57	215997	216296	299	3	6	7	5	1	2	1	3	7	3	1	5	1	2
3	w25	58	216338	216649	311	1	4	6	1	3	6	7	4	2	5	1	5	2	3	4	1	7	6	7	2	5	8
3	w25	59	216777	216985	208	1	4	3	1	3
3	w25	60	217040	217294	254	1	2	5	8	1	10	7	4
3	w25	61	217404	217786	382	3	4	2	7	8	5	1	3	4	7	8	10	7	5	1	5	8
3	w25	62	217874	218165	291	5	2	3	4	6	8	5	1
3	w25	63	218304	218513	209	3	4	1	7	8	5	2
3	w25	64	218554	218820	266	3	4	1	4	6	7	5	1	5	8	10	10	4
3	w25	65	218891	219184	293	4	3	7	1	5	10	8	2
3	w25	66	219239	219462	223	1	2	1	5	7	4	7	7	10	7	10	7	8	8	5
3	w25	67	219675	220703	1028	3	4	7	10	8	5	2	3	1
3	w25	68	222131	222932	801	5	3	6	7	10	8	10	5	2	3	1	10	8	5	2	1	5	4
4	w25	69	301296	301642	346	8	8	7	8	5	2	1
4	w25	70	301903	302133	230	4	7	8	5	2	1
4	w25	71	302169	302400	231	5	8	10	7	9	4
4	w25	72	302439	302667	228	3	7	5	3	2	1
4	w25	73	302723	302966	243	3	7	8	5	8	10	9	6	4	2
4	w25	74	303020	303261	241	3	4	7	10	9	6	4	8	10	1
4	w25	75	303310	303522	212	7	10	8	5	2
4	w25	76	303563	303820	257	3	6	7	4	8	10	9	6	9	10	8	1
4	w25	77	303864	304167	303	1	2	3	9	10	8	5	3	6	9	7	10
4	w25	78	304211	304459	248	2	10	8	5	8	10	7
4	w25	79	304548	304758	210	5	7	4	6	7
4	w25	80	304818	305150	332	2	5	8	5	8	5	8	10	8	10	7	9
4	w25	81	305274	305418	144	2	5	8	10	9	6	4
4	w25	82	305679	306249	570	1	3	6	9	8	5	8	5	8	7	4	3
4	w25	83	306380	306701	321	1	5	6	7	10	9
4	w25	84	307020	307406	386	1	2	3	5	8	10	9	6	3	6	9	7	9
4	w25	85	307610	307820	210	7	9	6	3
4	w25	86	307971	308336	365	2	4	3	6	7	5	8	10	4	5	8	9	9	6	4
4	w25	87	308676	309036	360	2	1	3	6	7	5	6	4	7	10	8	5	3
4	w25	88	309151	309423	272	1	3	4	7	5
4	w25	89	309602	309860	258	1	3
4	w25	90	309961	310146	185	2	1	5
4	w25	91	310258	310529	271	1	3	4	7	5
4	w25	92	310670	310933	263	3	4	7	6
4	w25	93	311003	311269	266	2	3	6	7	5
4	w25	94	311368	311666	298	2	3	6	9	7	8	5
4	w25	95	311751	312027	276	1	3	4	7	8	6
4	w25	96	312072	312345	273	2	1	3	5	8	5	3	5
4	w25	97	312405	312680	275	1	2	4	7	10	8	5	6	3
4	w25	98	312752	313008	256	3	6	9	10	8	5
4	w25	99	313098	313451	353	2	1	3	6	9	8	5	6	9
4	w25	100	313580	314274	694	2	1	5	8	10	9	6	3	6	9	8	5	8	9	6	4
4	w25	101	314348	315154	806	3	6	4
4	w25	102	315273	315470	197	2	7	6	3
4	w25	103	315528	315722	194	1	2	3	6	9	7	5	8
4	w25	104	315779	316249	470	1	2	6	9	10	9	6	3	5	8	9	6	3	6	9	5	8	3	6	7	9
5	w25	105	380753	381507	754	10	4	5	1	2	10	6	4	5	1	2	5	8	10	9	6	4	1	2	5	8	10	7	9	6
5	w25	106	381637	381908	271	2	5	4	3
5	w25	107	382042	382303	261	1	3	4	5	2	1
5	w25	108	382347	382670	323	3	4	7	9	8	5	2	1
5	w25	109	382705	382990	285	3	7	9	6	4	5	2	1
5	w25	110	383068	383392	324	3	6	7	5	2	1	3	6	7	8	5	2	1
5	w25	111	383461	383721	260	1	3	4	7	9
5	w25	112	383791	384062	271	1	3	6	5	8	2	1	3	2
5	w25	113	384152	384478	326	3	6	10	8	5	2	4	1	2	5	8	7	9
5	w25	114	384535	384818	283	2	5	7	8	5	2	1	3	9	6	9	7	5	2
5	w25	115	384853	385167	314	7	10	8	5	2	1	3	1	2	8	5	7	4
5	w25	116	385216	385536	320	3	6	7	5	2	10	8	5	4	2	5	2	1
5	w25	117	385608	385803	195	1	3
5	w25	118	385855	386172	317	3	6	7	5	2	1	2	5	8	7	10	7
5	w25	119	386271	386529	258	1	2	8	7	4	3
5	w25	120	386573	386770	197	3	4	1	2	5	7	8
5	w25	121	386893	387089	196	3	3	4	7	2
5	w25	122	387125	387355	230	3	4	7	6	9	7	10	8	5	2
5	w25	123	387394	387677	283	2	5	10	9	9	6
5	w25	124	387768	388039	271	7	10	6	1	3
5	w25	125	388111	388349	238	3	3	6	7
5	w25	126	388435	388717	282	2	5	7	10	9	6	3	3	1
5	w25	127	388771	389019	248	1	3	6	9	10	8	5	2	1	3
5	w25	128	389088	389390	302	2	1	3	6	8	9	10	2	1	6	7
5	w25	129	389825	390152	327	1	3	4	7	9	6	3	1	2	5	8	10	2	2	1
5	w25	130	390271	390723	452	3	6	10	8	5	2	8	10	7	6	3	2	5	7	10	9	6
5	w25	131	390874	391194	320	3	1	2	8	10	9	6	3	1	2
5	w25	132	391470	391799	329	5	2	1	2	3	4	7	8	5	2	1
5	w25	133	391844	392125	281	3	6	10	8	2	1	1	1
5	w25	134	392188	392536	348	2	5	10	9	6	4	1	3	1	2	5	7
5	w25	135	393041	393485	444	1	3	6	7	8	5	2	1	3	6	10	5	2	5	2
5	w25	136	393572	393824	252	2	4	7	2	1
5	w25	137	393923	394178	255	2	7	4	6	3	1
5	w25	138	394259	394574	315	2	7	4	6	10	8	2	2	1	1
5	w25	139	394625	394946	321	1	3	4	6	2	1	3	5	8
5	w25	140	395008	395296	288	2	5	7	4	5	8	10	7
5	w25	141	395361	395637	276	1	3	4	7	10	8	5	2	1	1	6
5	w25	142	395711	396052	341	2	3	6	7	5	2	10	9
5	w25	143	396151	396604	453	5	7	4	3	2	6	10	8	5	2	1	3	2	5	8	10
2	w37	1	128122	129398	1276	8	8	5
2	w37	2	136591	136935	344	5	8
2	w37	3	137097	137349	252	5	5
2	w37	4	137475	137669	194	5	8
2	w37	5	137810	138226	416	2	2	5	8	5	1
2	w37	6	138360	138996	636	1	2	5	8	2	5	2	4	7
2	w37	7	139124	139461	337	7	10	4
3	w37	8	210917	211253	336	2	7	8	2
3	w37	9	211335	211645	310	8	5
3	w37	10	211704	212132	428	10	7	8	10
3	w37	11	212231	212545	314	7	8	5	2
3	w37	12	212612	212794	182	7	8	5	2
3	w37	13	212873	213157	284	4	4
3	w37	14	213204	213440	236	4	8	7	4	7	8	1
3	w37	15	213568	213858	290	2	5	8	7	4	4	2	5	8	1	10	1	10
3	w37	16	213900	214218	318	4	5	8	10	1	7	4	7	8	5	2	5	10	8	1	7	4
3	w37	17	214246	214597	351	4	5	8	10	4	2	1	4	7	8	5	8	1	10	4	2
3	w37	18	214630	215032	402	4	7	1	8	1	8	1	2	4	6	7	8	1	10	8	5	4	3
3	w37	19	215075	215329	254	4	9	1	9	4	5
3	w37	20	215403	215611	208	3	4
3	w37	21	215769	216107	338	8	5	2	3	9	10	8	5	2
3	w37	22	216153	216460	307	7	9	6	4	5	1	9	5	2	4	7	10	8	5	2	1
3	w37	23	216516	216767	251	1	4	6	1	9	8	5	2
3	w37	24	216806	217115	309	4	7	6	1	9	10	8	5
3	w37	25	217122	217366	244	4	1	9	10	8	5	2
3	w37	26	217519	217721	202	9	10	8	5
3	w37	27	217750	217950	200	3	1	9	10	8	5	2
3	w37	28	218022	218155	133	7	1	9
3	w37	29	218225	218381	156	9	10
3	w37	30	218434	218636	202	4	9	10	8	5	3	6	1	9	10	8	5	2
3	w37	31	218720	218946	226	3	6	9	10	8	1	5	8	2	3
3	w37	32	219013	219278	265	1	3	9	8	10	5	2	3	6	7	1
3	w37	33	219333	219576	243	4	8	5	2	1	3	9
3	w37	34	219637	219843	206	6	1	9	10	8	5	2
3	w37	35	219894	220174	280	6	1	9	10	8	5	2	3	6	9
3	w37	36	220219	220427	208	4	1	9	10	8	5	2
3	w37	37	220479	220650	171	3	1	9
3	w37	38	220698	220905	207	3	6	1	9	10	5
3	w37	39	220966	221189	223	3	6	1	9	10
3	w37	40	221267	221464	197	3	1	9	10
3	w37	41	221498	221706	208	4	7	10
3	w37	42	221757	221943	186	3	6	1
3	w37	43	222054	222185	131	4	7	4
3	w37	44	222228	222429	201	3	6	1	9	10
3	w37	45	222500	222676	176	4	7	1	9
3	w37	46	222734	222963	229	7	10	1	8	2
3	w37	47	223021	223245	224	1	9	10	8
3	w37	48	223343	223573	230	4	5	8	10
3	w37	49	223645	223846	201	3	6
3	w37	50	223906	224080	174	3	6
3	w37	51	224165	224403	238	3	6	9	8	5	3	1	10	8	5	2
3	w37	52	224486	224707	221	3	1
3	w37	53	224757	224991	234	3	6
3	w37	54	225060	225307	247	4	7	10	8	1	1
3	w37	55	225357	225625	268	1	3	6
3	w37	56	225685	226204	519	3	9	10	8	5	6	1	9	10	8	6	10
3	w37	57	226270	226417	147	3	6	10
3	w37	58	226423	226751	328	9	10	4
3	w37	59	226838	227164	326	3	6	9	10	1
3	w37	60	227271	227503	232	6	9	10	8	5	2	3
3	w37	61	227507	227655	148	6	10	8	10	9	2
3	w37	62	227814	227991	177	3	3
3	w37	63	228061	228353	292	3	6	9	8	5	2	3	6	1
3	w37	64	228446	228772	326	3	6	7	10
3	w37	65	228857	229630	773	3	6	9	10	8	5	6	9	10	1	2	5	6	9	10	8	9	6	3	2	3	6	9	10	8	5	2	1
4	w37	66	299532	299759	227	1	4	7	10
4	w37	67	300114	300310	196	1	4	7	10
4	w37	68	300360	300550	190	1	7	10
4	w37	69	300642	300817	175	1	4	7	10
4	w37	70	300896	301088	192	1	4	7	10	8	5
4	w37	71	301166	301342	176	1	3
4	w37	72	301390	301594	204	1	2	3	6	7
4	w37	73	301631	301829	198	1	3	6	9	10
4	w37	74	301875	302050	175	1	7	10
4	w37	75	302116	302337	221	1	2	7	10	8	5	3
4	w37	76	302383	302587	204	1	2	3	6	9	10	5	3
4	w37	77	302639	302834	195	1	8	10	7	9
4	w37	78	302878	303189	311	1	2	3	6	9	10	5	8	3	6	9	10	8	5	3
4	w37	79	303222	303399	177	1	3
4	w37	80	303424	303665	241	1	7	4	8	10	5	3	6	9
4	w37	81	303717	304122	405	1	2	3	10	6	9	5	3	6	9	10	8	5	3	6	9	10	8	5	3
4	w37	82	304157	304403	246	1	3	4	7	9
4	w37	83	304538	304744	206	1	2	3	4	7	8	5	3
4	w37	84	304795	305001	206	1	5	8	10	6
4	w37	85	305129	305334	205	4	5	8	10	9	6
4	w37	86	305384	305589	205	1	2	3	6	9	10	8	5	3
4	w37	87	305679	305930	251	1	2	5	8	10	7	4
4	w37	88	306039	306249	210	1	2	8	10	9	9	6
4	w37	89	306318	306539	221	1	2	6	9	10	8	5	3
4	w37	90	306630	306836	206	1	2	5	8	5	8	10
4	w37	91	306886	307074	188	3	6	9
4	w37	92	307159	307465	306	1	2	3	6	9	10	8	9	5	8	10	9
4	w37	93	307524	307801	277	1	2	3	6	9	5	10	8	7	10
4	w37	94	307849	308084	235	1	2	3	6	9	10	8	10	5	3	6	9	7
4	w37	95	308156	308327	171	1	2	3	6	9	10	8	5
4	w37	96	308369	308566	197	1	2	3	6	9	10	8	5
4	w37	97	308626	308797	171	1	2	3	6	9	10	8	5	3
4	w37	98	308842	309052	210	1	5	8	10	9	10	8	5
4	w37	99	309568	309902	334	7	10
4	w37	100	309910	310124	214	4	5	8
4	w37	101	310209	310476	267	1	2	5	8	10
4	w37	102	310549	310790	241	1	2	3	4	5
4	w37	103	310989	311333	344	1	2	3	6	9	10	8	5	3	6	9	5	10	8
4	w37	104	311425	311683	258	5	8	10	9
4	w37	105	311765	312034	269	1	2	3	6	7	8	10	8	5	6	9
4	w37	106	312120	312380	260	1	2	4	6	3	5	8	10	9
4	w37	107	312484	312851	367	1	2	3	6	9	10	8	3	6	9	6	9	10	8	5
4	w37	108	313266	313502	236	1	2	8	10	9
4	w37	109	313662	314025	363	1	2	8	5	10	9
4	w37	110	314291	314670	379	1	2	4
4	w37	111	314746	315000	254	5	8	9	6	3
4	w37	112	315090	315284	194	1	3
4	w37	113	315342	315605	263	1	2	7	6	9	5	10	8	10	9
4	w37	114	315667	315910	243	1	2	3	6	9	8	10	5	3	6	9	10	8	5	3
4	w37	115	316003	316223	220	1	2	3	6	9	10	8	5
5	w37	116	379655	381322	1667	6	2	5	10	8	1	3	6	9	5	10	8	2	1	7	10	4
5	w37	117	381416	381783	367	7	10	9	6	9	10	8
5	w37	118	381808	381914	106	10	10
5	w37	119	381959	382248	289	1	5	8	10
5	w37	120	382386	382659	273	3	6	9	10	8	5	2	1	1
5	w37	121	382724	383055	331	1	4	7	8	10	9	7	1	6	10	8	8	5	1	2
5	w37	122	383144	383392	248	2	8	10	9
5	w37	123	383471	383730	259	7	10	8	2	1
5	w37	124	383765	384036	271	4	7	8	5	2	1	3	6	9	10	8
5	w37	125	384062	384313	251	1	4	7	10	8	5	2	1	3	7	5	2	1
5	w37	126	384413	384753	340	8	10	9	10	8	10	8	5	2	1	3	6	10	8	2	1
5	w37	127	384782	384946	164	4	7	8	10	9	10	8	2	1
5	w37	128	385023	385401	378	2	8	10	9	6	4	8	10	9
5	w37	129	385461	385701	240	7	10	8	5	8	10	9	6
5	w37	130	385790	386081	291	1	3	6	7	8	5	2	1	3	6	10	8
5	w37	131	386131	386401	270	3	2	5	8	10	9
5	w37	132	386444	386730	286	7	9	10	8	5	2	1	3	6	10	7	10
5	w37	133	386780	387053	273	2	10	9	10	8	5	2	6
5	w37	134	387095	387363	268	8	10	9	6	8	10	8	9	6
5	w37	135	387416	387677	261	3	4	6	9	10	5	2	1	3	6
5	w37	136	387768	388150	382	1	2	2	8	10	7	9	6	3	2	5	8	10	9
5	w37	137	388291	388611	320	3	3	6	9	10	5	2	1
5	w37	138	388688	388953	265	3	6	9	10	8	5	2	1	3	6	9	10	8	5
5	w37	139	389078	389261	183	3	6	9	10	5	2	1	3	1
5	w37	140	389323	389540	217	3	6	9	10	8	10	9	6
5	w37	141	389648	389875	227	5	8	10	9	6	1
5	w37	142	389943	390224	281	1	4	6	9	10	8	5	2	8	10	9	6
5	w37	143	390285	390506	221	1	4	9	6	9	10	8
5	w37	144	390676	390874	198	1	4	7	9	10	9	8	2	1	3
5	w37	145	390923	391273	350	2	8	10	9	6	3	1	2
5	w37	146	391384	391610	226	7	3	4	10
5	w37	147	391684	391965	281	1	8	10	9	6
5	w37	148	392029	392302	273	1	3	6	9	10	8	5	2	1	3	6	9
5	w37	149	392361	392639	278	1	3	6	9	10	9	5	2	1
5	w37	150	392881	393187	306	3	6	10	2	1	3	1	8	2	8	10
5	w37	151	393957	394288	331	10	9	6	3	8	10	6	4	5	10	9
5	w37	152	394485	394946	461	3	6	9	10	8	5	2	3	6	9	10	8	5	2	1	6	9	10	5	8	1
5	w37	153	395018	395394	376	3	6	9	10	9	9	6	3	1	2	5	8	9	6	3	1	3	4
5	w37	154	395792	396005	213	1	3	8	10	9
5	w37	155	396137	396548	411	1	8	10	9	6	3	2	8	10	8	10	9	6	3	1	2	5	8
5	w37	156	396592	396918	326	1	3	6	9	10	8	5	2	3	6
5	w37	157	396973	397224	251	2	5	8	10	9
5	w37	158	397276	397502	226	1	3	6
5	w37	159	397739	398015	276	2	8	8	8	8	8	10	9
5	w37	160	398091	398428	337	3	6	9	10	8	1	3	9	10	8	1	2
5	w37	161	398546	398887	341	1	6	9	10	8	5	2	1	3	6	9
3	w58	1	218925	219843	918	2	2	2	2
3	w58	2	220063	220612	549	5	5	5	5	8	8	5	1
3	w58	3	220731	220943	212	2	2	4
3	w58	4	221008	221406	398	4	5
3	w58	5	221469	221739	270	2	5	8	8
3	w58	6	221832	222083	251	2	5	5	8	8
3	w58	7	222148	222393	245	2	5	8	7	4
3	w58	8	222595	222944	349	2	5	2	4
3	w58	9	223099	223407	308	2	5	8
3	w58	10	223494	224109	615	5	2	4	7	10	5	2	2	5	4	8	4	5	2
3	w58	11	224312	224607	295	4	4	5
3	w58	12	224732	225028	296	2	5	8
3	w58	13	225095	225386	291	2	2	4
3	w58	14	225458	225673	215	2	4
3	w58	15	225763	226685	922	2	4	1
3	w58	16	226782	227183	401	2	5	5
3	w58	17	227271	227444	173	2	5
3	w58	18	227567	227656	89	2	5	8
3	w58	19	227874	228104	230	2	5	8
3	w58	20	228169	228476	307	2	5
3	w58	21	228577	228795	218	2	5
3	w58	22	228938	229190	252	2	8
4	w58	23	300125	300346	221	5	5
4	w58	24	300468	300733	265	5	5
4	w58	25	300909	301182	273	5	8	5	4
4	w58	26	301282	301535	253	5	8	7	4
4	w58	27	301582	301829	247	4	7	5
4	w58	28	301996	302506	510	5	8	7	2	4	5	7	5	8	10	8	5	2	4	1	4	5	8	8
4	w58	29	302564	302834	270	5	7	8	5	4	2
4	w58	30	302890	303295	405	1	4	7	8	2	4	8	7	4	2	5	8	8	8	2	5	5
4	w58	31	303345	303578	233	1	4	7	8	5	4	7	4
4	w58	32	303673	303933	260	1	4	7	8	10	7	4	5	4	8	7	4
4	w58	33	303978	304275	297	1	2	4	7	8	10	8	5	8	1	7	4
4	w58	34	304334	304612	278	1	2	4	5	7	10	8	5
4	w58	35	304682	304966	284	1	4	7	8	5	4	7	5	8	10	7
4	w58	36	305046	305264	218	2	1	5
4	w58	37	305318	305579	261	1	5	7	8	10	7
4	w58	38	305615	305845	230	4	7	5
4	w58	39	305901	306158	257	2	1	8	5	4	7
4	w58	40	306209	306389	180	4	7
4	w58	41	306444	306653	209	4	7	8	7	5	4
4	w58	42	306701	306906	205	1	4	7	8	5
4	w58	43	306937	307169	232	1	2	5	7	8	5	7	5
4	w58	44	307260	307500	240	1	2	4	7	4	8	10	7	4
4	w58	45	307597	307772	175	5	7	4
4	w58	46	307820	308025	205	1	2	5	7	8	5
4	w58	47	308084	308290	206	4	5	7	8	10	7	4	5
4	w58	48	308369	308586	217	7	5	8	10	7	4
4	w58	49	308659	308917	258	1	2	4	5	8	7	4	7	4	7	5
4	w58	50	308976	309187	211	4	8	4	5	10	7	4
4	w58	51	309708	309974	266	2	5
4	w58	52	310176	310490	314	4	7
4	w58	53	310599	310933	334	4	7	8	5
4	w58	54	311003	311255	252	4	7	5
4	w58	55	311317	311584	267	2	5	7
4	w58	56	311654	311938	284	4	7	5	8	10
4	w58	57	312003	312256	253	5	8	10	7
4	w58	58	312326	312591	265	1	2	7	5	8	10	7
4	w58	59	312655	312913	258	7	8	10	7	4
4	w58	60	313019	313334	315	1	5	8	10	7	5
4	w58	61	313424	313675	251	4	7	8	10
4	w58	62	313797	314312	515	2	4	7	5	5
4	w58	63	314400	314964	564	2	4	7	8	5
4	w58	64	315044	315470	426	1	7	5
4	w58	65	315550	315779	229	1	4	7	5	8	10
4	w58	66	315846	316141	295	2	1	7	5	7	8	10
5	w58	67	382570	383042	472	4	7	5	8	5	2	1	4	7	8	10	8	7	4	2	3	8	2
5	w58	68	383131	383407	276	7	8	5	2	1
5	w58	69	383557	383959	402	2	5	8	10	7	4	2	1	1	8	10	7	4	1
5	w58	70	384018	384313	295	4	7	5	8	10	7
5	w58	71	384413	384753	340	5	8	10	7	2	1	8	10	8	5	4
5	w58	72	384818	385187	369	2	5	7	8	8	5	8	2	5	7	8	10	4
5	w58	73	385247	385536	289	4	7	5	8	10	7	5	4	1
5	w58	74	385614	385991	377	5	7	8	7	10	7	2	1	4	7	8	4	1	2
5	w58	75	386028	386314	286	5	7	4	1	4	10	5	2
5	w58	76	386373	386627	254	2	5	4	2	5	8	10	7	4	2
5	w58	77	386671	386918	247	4	7	5	2	5	10	7	4	5	2
5	w58	78	386960	387272	312	7	5	10	8	5	4	2	4	8	7	4	3	4	2	1
5	w58	79	387317	387514	197	2	5	8	7	4	1
5	w58	80	387558	387820	262	4	7	5	10	2	4	5	7	4	7	5	8	4	7	1
5	w58	81	387902	388255	353	7	4	1	4	7	8	5	2	1	5	8	5	2	1
5	w58	82	388306	388587	281	4	3	4	7	8	7	4
5	w58	83	388648	388884	236	2	5	8	10	7	4
5	w58	84	388945	389159	214	4	7	6	4	2
5	w58	85	389314	389604	290	4	5	2	5	2	1	4	7	8	10	7	4	1
5	w58	86	389648	389886	238	4	7	5	5	2	2	1
5	w58	87	389960	390194	234	7	5	2
5	w58	88	390252	390478	226	1	4	7	5	2	1
5	w58	89	390534	390765	231	1	2	5	8	10	10	7
5	w58	90	390818	391076	258	1	4	2	5	7	8
5	w58	91	391234	391446	212	1	4	7
5	w58	92	391513	391799	286	4	7	5	3	7	8	10	2
5	w58	93	391860	392110	250	1	2	5	7
5	w58	94	392195	392527	332	4	7	10	7	4	1	2	2	5
5	w58	95	392649	392859	210	4	7	8	10	7	4	1	3
5	w58	96	392992	393221	229	5	7	7
5	w58	97	393304	393485	181	2	7	4	4	4	4
5	w58	98	393579	393833	254	5	7	5	4	1	5	2	1
5	w58	99	393904	394085	181	5	7	8	8
5	w58	100	394147	394358	211	4	7	5
5	w58	101	394463	394688	225	2	7	4
5	w58	102	394856	395057	201	4	7	4
5	w58	103	395130	395426	296	1	2	5	8	7	4	1	2	5
5	w58	104	395515	395741	226	5	7	4
5	w58	105	395848	396101	253	8	5	2	1	3	6
5	w58	106	396196	396470	274	4	7	4	5	8	10
5	w58	107	396623	396842	219	4	4	7	8	2	1
5	w58	108	396895	397188	293	3	6	7	8	4	2
5	w58	109	397256	397459	203	4	7
5	w58	110	397566	397793	227	4	7	5	1
5	w58	111	397868	398113	245	1	4	5	8	10
5	w58	112	398191	398448	257	1	2	7	5
5	w58	113	398559	398789	230	4	1
1	y35	1	42697	47828	5131	3	3	8	8	8	8
1	y35	2	48591	48985	394	8	5	5	5	2
1	y35	3	49092	49463	371	8	7	7	7	5
1	y35	4	49632	49914	282	8	5	2
1	y35	5	50001	50367	366	2	2	5	8	4	7	1	1
1	y35	6	50433	50623	190	5	8	7	1	1
1	y35	7	50713	51090	377	8	7	4	5	8	7	1	2	5	7	4
1	y35	8	51159	51551	392	5	8	7	4	1	8	5	8	5	4	2	1
1	y35	9	52507	52607	100	7	4
1	y35	10	52744	52955	211	5	5	7	4
2	y35	11	125376	125987	611	2	5	8	7	2
2	y35	12	126138	126857	719	5	2	1	4	5	7	4	1	4	5	8	4	1	2	4
2	y35	13	126916	127221	305	8	10	7	1	2
2	y35	14	127494	127789	295	4	5	2	1
2	y35	15	128622	128854	232	5	2	1
2	y35	16	128930	129196	266	5	7	4
2	y35	17	129530	129833	303	2	4	1
2	y35	18	129977	130134	157	2	5
2	y35	19	130216	130398	182	2	2	5
3	y35	20	214509	215015	506	4	7	8	5	2	4	3	4	8	10	7	1
3	y35	21	215085	215431	346	5	8	10	7	4	2
3	y35	22	215515	215934	419	8	10	5	2	5	1	7	10
3	y35	23	216134	216425	291	4	7	8	10	7	4	2	1
3	y35	24	216586	216900	314	4	5	2	5	7	10
3	y35	25	217256	217572	316	4	5	7	4
3	y35	26	217661	217838	177	3	2	1
3	y35	27	217911	218145	234	7	10	8	5	2
3	y35	28	218449	219029	580	5	7	2	5	8	10	1	5	8	4	2
3	y35	29	219382	219843	461	4	2	5	10	8	4	8	8	1
3	y35	30	227192	227482	290	8	8
3	y35	31	227648	227976	328	5	2
3	y35	32	228085	228290	205	4	4
3	y35	33	228529	228680	151	4	4
4	y35	34	301491	301807	316	5	8	10
4	y35	35	301882	302273	391	1	2	2	5	5	8	10
4	y35	36	302383	302616	233	5	8	10	7
4	y35	37	302667	303020	353	2	4	5	8	10
4	y35	38	303255	303727	472	1	2	5	8	10	7	4	5	8	4	5	10
4	y35	39	303811	304219	408	2	5	10	8	6	3	5	8	4
4	y35	40	304488	304834	346	5	4	8	9	3
4	y35	41	304914	305288	374	1	7	3	5	8	10	4
4	y35	42	306006	307150	1144	1	5	8	9	4
4	y35	43	307212	307667	455	1	2	8	9	3	8	9	4
4	y35	44	307865	308766	901	1	2	5	8	7	6	3	5	8	10	7	6	3	5	8	9	4
4	y35	45	308901	309337	436	1	2	3	5	8	7
5	y35	46	380783	385771	4988	4	1	4	2	5	8	7	4	2	5	8	10	10	2	1	4	5	8	8	4	4
5	y35	47	385905	387577	1672	8	10	7	5	4	7	4	2	5	8	8	7	4
5	y35	48	387638	388227	589	5	8	10	7	4	1	5	8	5	8	10
5	y35	49	388306	389019	713	4	3	7	8	5
5	y35	50	389088	389349	261	5	8	7	4
5	y35	51	389895	390252	357	8	10	7	4
5	y35	52	391557	391956	399	8	4	1	2	8	10	7
5	y35	53	392018	392294	276	4	4	8	8
5	y35	54	392371	392668	297	8	10	4
5	y35	55	392796	398874	6078	5	8	1	2	4	5	8	7	4	4	2	8	8	10
1	y39	1	44410	45884	1474	8	8
1	y39	2	45896	46243	347	8	8	8	8	8	8
1	y39	3	46475	46946	471	8	5	5	5	5	8	5	7	8	5
1	y39	4	47101	48273	1172	8	8	5	5	2	5	8	7	5	8	5	8	2	2	5	7	4	1	1	4	5	8	4	2	5	8	5	5	8	8	8	5	2	4	1
1	y39	5	48304	48568	264	2	5	8	5	2	1	1	3	10
1	y39	6	48603	49103	500	2	5	8	10	6	6	3	1	4	8	5	5	5	8	10	9	9	3
1	y39	7	49141	49516	375	3	8	3	6	9	5	1	6	10
1	y39	8	49564	49784	220	5	9	10	8	5	5	8	10	9	6	3	1
1	y39	9	49924	50454	530	5	8	9	8	10	5	3	6	3	10	5	8	2	8	10	10	9	1	5	7	10	8	5
1	y39	10	50546	50845	299	5	8	7	6	1	5	8	10	8	5	1	2	1	3	6	10
1	y39	11	50927	51386	459	3	4	10	6	1	5	8	10	3	10	9	3	1	3	7	8	5	10	9
1	y39	12	51510	52689	1179	7	5	4	1	3	10	10	5	1	1	7	8	3
1	y39	13	53105	53357	252	5	7	10	8	5	2	1	7	5
1	y39	14	53480	53694	214	5	8	3
1	y39	15	53878	55088	1210	7	10	8	1	3	9	10	8	5	1	3	3	7	8	10	8	4	5	2	3	3	10	8	1	3	8	3	9	3
1	y39	16	55234	55676	442	3	9	3	1	5	3	3	9	3
1	y39	17	55845	56940	1095	3	3	9	1	3	8	5	8	3	1
1	y39	18	57064	57222	158	3	4	1
1	y39	19	57436	57883	447	1	3	5	8	3	1	1	4	3	1
1	y39	20	57985	58313	328	1	5	8	3	1
1	y39	21	58370	58595	225	1	3
1	y39	22	58676	59261	585	1	3	8	8	10
1	y39	23	59314	60247	933	8	5	1	5	8	10	7	3	1	8	9	3	1	8	8	10	9	8	1	1	3	8	10	8
2	y39	24	122494	122899	405	7	5	4
2	y39	25	123102	123402	300	1	3
2	y39	26	123501	123730	229	3	3
2	y39	27	123837	124507	670	3	6	8	7	8	10	1	1
2	y39	28	124662	125354	692	1	8	1	8	1	8
2	y39	29	125428	125748	320	4	2	8	2
2	y39	30	125840	126098	258	4	2	8	10	7	4	1
2	y39	31	126173	126466	293	1	2	8	7	8	10	2	1	8	10	7	3	1
2	y39	32	126527	126778	251	1	2	8	5	8	2	1	3	6
2	y39	33	126828	126982	154	1	2	8	5	10	4	1
2	y39	34	127065	127260	195	2	5	8	10	7	4	1
2	y39	35	127313	127507	194	2	5	8	10	7
2	y39	36	127578	127776	198	2	5	1	4	3
2	y39	37	127861	128052	191	1	2	5	8
2	y39	38	128115	128320	205	2	1	3
2	y39	39	128378	128591	213	2	8	10	2	3
2	y39	40	128666	128882	216	1	2	8	10
2	y39	41	129003	129166	163	1	3	4	5
2	y39	42	129364	129634	270	1	3	5	8	10
2	y39	43	129732	130128	396	2	8	10	9	6	3	1	2	5	8	10	4	1	3	6	5	8	5	2	1
2	y39	44	130192	130421	229	8	10
2	y39	45	130504	130722	218	1	3
2	y39	46	130811	131141	330	8	10	6	3	1	2	5	8	5	1
2	y39	47	131246	131531	285	2	5	8	10
2	y39	48	131655	131906	251	3	4	8	5	2	1
2	y39	49	132015	132212	197	2	5	4	3
2	y39	50	132290	132510	220	2	5	8
2	y39	51	132574	132798	224	2	5	8	5
2	y39	52	132904	133107	203	2	5	4	3
2	y39	53	133181	133458	277	5	8	5	8	5	2	1
2	y39	54	133600	134041	441	5	1	6	8	5	2	1	5	8	5	2	1	2	5	8	10	3	1	3	9	5	2	1
2	y39	55	134238	134559	321	1	2	5	2
2	y39	56	134624	134948	324	1	5	8	5	2	1
2	y39	57	135024	135329	305	2	4
2	y39	58	135433	135655	222	1	1
2	y39	59	135791	136028	237	4	4
2	y39	60	136164	136405	241	2	1	4	1
2	y39	61	136469	136864	395	1	2	5	2	1	3	4	5	2	5	8
2	y39	62	137009	137396	387	2	5
2	y39	63	137551	137978	427	2	4	3	1
2	y39	64	138018	138264	246	1	3	4	5	2	5	8	5	2	1
2	y39	65	138429	138901	472	1	3	4	5	8	10	4	1	2	6	3	1
2	y39	66	138996	139330	334	2	5	8	5	2	1
3	y39	67	211226	212295	1069	8	1	3	2	1	2	5	8	4	1	2	8	10	7
3	y39	68	212437	213021	584	2	5	10
3	y39	69	213266	213745	479	4	7	8	2	5	3	2	8	1	10
3	y39	70	214143	214590	447	8	2	5	4	2	1	2	1	2	8	5	10	7	4
3	y39	71	214662	214966	304	2	1	5	8	10	9	3	2
3	y39	72	215163	215310	147	5	8	3	1	2
3	y39	73	215343	215697	354	1	5	2	8	10	8	10	7	4	1
3	y39	74	215799	216080	281	4	3	5	8	10	7
3	y39	75	216287	216586	299	2	5	8	2	10	4	7	5	8	10	1	7
3	y39	76	217675	218188	513	8	10	7	4	3	2	5	8	1	2	4	1
3	y39	77	218296	218449	153	2	8	10	5	2	3
3	y39	78	218644	220057	1413	2	5	8	5	8	2	8	10	8	4	2	1
3	y39	79	220190	221348	1158	2	3	4	1	1	8	3	4	1	2	1
3	y39	80	227129	227889	760	2	5	10	7	4	2	5	2	1	1	1
4	y39	81	297878	303488	5610	1	4	8	5	2	3	4	5	8	10
4	y39	82	303597	306093	2496	1	2	8	5	10	9	10	8	4	3	4	2	5	8
4	y39	83	306198	307074	876	1	3	10	9	6	3	2	5	8	5	2
4	y39	84	307298	315597	8299	1	3	4	8	5	8	10	4	2	5	8	2	5	8	2
5	y39	85	384851	387591	2740	5	1	2	5	8	5	8	2
5	y39	86	387768	396176	8408	7	5	8	2	1	2	3	1	2	8	5	7	2	4	5	8	7
5	y39	87	396295	398928	2633	5	8	7	4	10	5	2	5
1	y45	1	46167	48985	2818	5	5	1
1	y45	2	49633	51851	2218	7	4	5	5	8	5	5	2	1
1	y45	3	52029	54301	2272	8	5	2	5	8	5	8	5	3
1	y45	4	56905	57905	1000	5	2	5	8	4	5	8	10
1	y45	5	57975	58423	448	8	10
1	y45	6	58566	58781	215	10	10
1	y45	7	59400	59826	426	8	10	9	6	3	7	10	9	6
1	y45	8	60008	60509	501	9	6
2	y45	9	127548	128052	504	8	6
2	y45	10	128220	129185	965	6	1	3	10	6	8	9	6
2	y45	11	129349	131158	1809	9	8	6	3
2	y45	12	131233	131540	307	6	6
2	y45	13	131620	132308	688	8	6
2	y45	14	132365	132533	168	3	3
2	y45	15	132727	132947	220	3	3
2	y45	16	133064	133296	232	4	4
2	y45	17	133389	134652	1263	6	10	9	6	6
2	y45	18	134775	135034	259	6	6
2	y45	19	135129	135491	362	3	6
2	y45	20	135576	135905	329	6	6
2	y45	21	136014	140054	4040	3	6	10	6
3	y45	22	210875	213721	2846	8	3	1	4
3	y45	23	213798	213979	181	7	8	10	6	6	2
3	y45	24	214024	214369	345	2	5	1	8	10
3	y45	25	214432	214807	375	4	4	4	7	7	10
3	y45	26	214896	215515	619	4	7
3	y45	27	215623	218576	2953	5	7	4
3	y45	28	218724	221018	2294	4	7	10	2	8	1	6	4	7	10	3
3	y45	29	221498	221788	290	4	6	1	6
3	y45	30	223060	224707	1647	4	1	7	6
3	y45	31	224836	225106	270	6	6
3	y45	32	225225	225692	467	3	3	4
3	y45	33	225782	226124	342	3	6
3	y45	34	226204	226985	781	3	6	8	5	2	3	6	8	5	2	5	1	5
3	y45	35	226992	227247	255	7	10	9
3	y45	36	227362	227570	208	1	1
3	y45	37	228075	228259	184	6	1
3	y45	38	228392	230222	1830	3	1
4	y45	39	303845	304261	416	8	6
4	y45	40	304365	304873	508	6	6
4	y45	41	311510	315679	4169	6	9	6	3	8	10	9	10	3	4	8	10	9
4	y45	42	315779	316101	322	4	7	8	10
5	y45	43	380753	387508	6755	6	3	2	5	10	1	2	2	7	6	3	3	8	8	8	1
5	y45	44	387591	388014	423	5	8	10	5	9	6
5	y45	45	388150	389194	1044	3	6	7	5	5	8	9	6	3	1	4	6
5	y45	46	389943	390359	416	3	6
5	y45	47	393427	394107	680	6	8	10	6	3	4	8	10	6	3
5	y45	48	394178	394469	291	3	3	6
5	y45	49	394545	394946	401	3	6	6	3	2	10	8	9	6
5	y45	50	395426	395811	385	3	6	6	9	1
5	y45	51	395897	396402	505	8	10	10	8	4	1	2	7	6	6	3	6	3
5	y45	52	396517	397326	809	1	5	8	8
5	y45	53	397619	397882	263	3	3
5	y45	54	397977	398210	233	3	3
5	y45	55	398300	398521	221	1	3
5	y45	56	398594	398821	227	3	3
1	y62	1	43320	44075	755	7	8	5	5
1	y62	2	44256	44650	394	5	5
1	y62	3	44778	44945	167	5	5	5	8	5
1	y62	4	45192	46473	1281	5	5	2	2	5	5	5	5	4
1	y62	5	46582	46880	298	5	8	7	6	1	1	2
1	y62	6	46935	47067	132	5	2	2
1	y62	7	47183	47516	333	5	2	2	5	7
1	y62	8	47536	47835	299	5	4	3
1	y62	9	47892	48306	414	3	1	4	8	5	1	3
1	y62	10	48452	49068	616	6	7	4	10	5	8	6	3	1	4	6	9	10	9	3	1	3	6	10	5	2	1	3
1	y62	11	49147	50078	931	6	7	1	8	3	9	5	2	4	3	6	2	5	9	6	1	3	5	2	5	3	7
1	y62	12	50477	50879	402	3	1	2	4	5	1	3	7	8	2	5
1	y62	13	50901	51575	674	4	7	3
2	y62	14	124354	125959	1605	3	1	5	7	4	3	1
2	y62	15	126149	126704	555	4	2	5	5	8	7	4	1
2	y62	16	126916	127193	277	2	5	8	10	6
2	y62	17	128042	128354	312	8	9	6	3	1
2	y62	18	128439	129575	1136	5	8	3	1	2	5	8	10	5	2	2
2	y62	19	131000	131170	170	8	8
2	y62	20	131610	131866	256	8	5
2	y62	21	132063	132186	123	5	2
2	y62	22	132206	132485	279	5	8
2	y62	23	132566	133050	484	5	8	2	8	5	2	1
2	y62	24	133376	134499	1123	8	2	5	8	6	3	1	1	8	4	1	2	5
2	y62	25	136376	136637	261	2	2
2	y62	26	136775	137063	288	2	2
2	y62	27	137138	137449	311	2	2
2	y62	28	137609	138648	1039	2	5	2	8	9
2	y62	29	139216	139533	317	7	6
3	y62	30	212528	213434	906	5	8	6	2	2	4	5	2
3	y62	31	213648	213920	272	2	5	8	7
3	y62	32	213973	214334	361	2	5	8	7	7	4	2	5	8	7	4	2	8	1
3	y62	33	214377	214762	385	2	5	8	5	8	6	3	4	1	2	1
3	y62	34	214840	214921	81	2	5	8	4	5
3	y62	35	214921	215174	253	5	1	4	2	5	2
3	y62	36	215217	215595	378	4	6	2	5	8	7	5	8	5	2	2
3	y62	37	215602	215997	395	4	6	8	9	8	5	2	5	7
3	y62	38	216100	216270	170	2	5	8	5	2
3	y62	39	216307	219247	2940	2	5	8	10	5	2	2
3	y62	40	219248	219583	335	5	8	7
3	y62	41	219675	220123	448	5	8	7	4	2	5	1	5	8	2
3	y62	42	221282	221780	498	7	8	5	2	3	2	8	1	4	2	1	8	3
3	y62	43	222011	222121	110	8	8
3	y62	44	222289	222533	244	5	8	5	2
3	y62	45	223270	223754	484	5	8	5	2
3	y62	46	223783	224109	326	2	5	7	4
3	y62	47	224204	224435	231	2	2
3	y62	48	224568	225653	1085	5	8	2	5	5	8	2	4	5	2
3	y62	49	225712	226050	338	8	5	2	1
3	y62	50	226850	227212	362	2	2	2	5	8	7	6
3	y62	51	227271	227540	269	4	4
3	y62	52	227616	228802	1186	3	3
4	y62	53	300171	300468	297	5	8	5
4	y62	54	300747	300990	243	2	5	8	7
4	y62	55	302072	302473	401	1	2	5	7	7	4	5	8	7	4	6	3
4	y62	56	302677	303058	381	1	2	4	8	5	5	6	3
4	y62	57	303128	303329	201	2	5	8	7	4	3
4	y62	58	303435	303609	174	1	2	3	6	5
4	y62	59	303629	304114	485	1	2	5	8	5	4	8	9	6	3
4	y62	60	305367	305738	371	1	2	5	7	6	3	3
4	y62	61	305817	306242	425	2	5	8	6	3
4	y62	62	306295	306567	272	2	3	6	4	5	8
4	y62	63	307179	307711	532	1	3	3	3	6	5	8	6	3	1
4	y62	64	307830	308221	391	3	3	6	4	5	2	2	1
4	y62	65	308528	308797	269	3	4	6	7	5	2
4	y62	66	309463	309677	214	2	2
4	y62	67	315470	315779	309	3	6	4	1
4	y62	68	315854	316320	466	3	2	4	5	6	3	1	2	6	4	5	7
5	y62	69	380790	381837	1047	4	3	2	8	5	5	5	5	2	4	2	1
5	y62	70	382093	383246	1153	3	5	8	7	2	5	2	8	6	3
5	y62	71	383438	384244	806	3	1	3
5	y62	72	384313	384866	553	3	4	1	3	4	2	7	4	3
5	y62	73	385052	385568	516	3	6	5	5	8	4
5	y62	74	385769	386444	675	3	2	1	3	2	5	8	7	6	3
5	y62	75	386760	387709	949	2	5	8	7	4	3	3	2	2	5	5	6	3	1	2
5	y62	76	387820	388138	318	3	4	2	2	3
5	y62	77	389515	389911	396	2	4	1	3
5	y62	78	390461	391139	678	3	4	6	3
5	y62	79	391402	392943	1541	2	3	1	2	8	7	6	3	8	5	7	4	3	1	2	5	5	2	2	6	3	1
5	y62	80	393061	393701	640	3	6	7	5	2	5	8	9	6	3
5	y62	81	394314	394819	505	3	6	3	1	2	5	7	6	3	1
5	y62	82	394917	395245	328	1	2	4	5	8	7	4
5	y62	83	396417	396952	535	3	2	4	8	7	4	3
1	y63	1	43911	49561	5650	8	8	2	2	8	8	7
2	y63	2	127113	127548	435	2	5
2	y63	3	127642	128101	459	4	8
2	y63	4	128468	129213	745	4	4
2	y63	5	130590	137341	6751	1	4	1	5	8
3	y63	6	214921	215349	428	5	8	8	1
3	y63	7	215376	218089	2713	1	5	8	8	2
3	y63	8	218165	218629	464	5	5	2	2
3	y63	9	218794	219262	468	2	4	5	1	5	2
3	y63	10	219350	219951	601	2	5	8	2	4	4	5	1	8	5	4	1	5	8	1
3	y63	11	220007	220140	133	4	4
3	y63	12	220240	220905	665	1	2
3	y63	13	220960	221744	784	2	5	2	5	4	8	1	1
3	y63	14	222436	227153	4717	2	5	8	4	2	8	2	4	8	5	8	7
3	y63	15	227271	227639	368	5	5
3	y63	16	227713	227852	139	2	5	8
3	y63	17	228683	228739	56	2	5	8
3	y63	18	228745	229404	659	7	4	2	5	8	4	2	5	8	10	7	4	8	2	5
4	y63	19	303508	305215	1707	1	2	5	8	4	5
4	y63	20	305982	307815	1833	1	2	4	5	8	7	5	8	4	2
4	y63	21	308074	315610	7536	1	2	5	8	4	5	7	8	5	4	8	7	4	8
5	y63	22	380252	382526	2274	2	8	5	2	1	2	1	4	5	8
5	y63	23	382824	383260	436	5	5	8	5	2	4	2
5	y63	24	383346	383892	546	2	5	5	5
5	y63	25	384262	384677	415	2	5	8
5	y63	26	385037	385614	577	2	5	8	5	2
5	y63	27	385691	387486	1795	2	5	8	5	2	1	4	2
5	y63	28	387629	388039	410	4	1	4	5	2	5	8	5
5	y63	29	388115	388664	549	2	5	8	2	1
5	y63	30	388728	388973	245	7	4	2
5	y63	31	389335	389811	476	2	8	7	1	2	8	7	4	2	8	2
5	y63	32	391053	391527	474	8	7	4	2	2
5	y63	33	391621	391965	344	2	5	8	7	4	2
5	y63	34	392018	392371	353	2	8	7	2	2	1
5	y63	35	392440	392805	365	2	5	8	7	4
5	y63	36	392881	393187	306	4	2
5	y63	37	393252	394427	1175	2	8	8	8
5	y63	38	394537	394889	352	2	5	2
5	y63	39	394934	395372	438	2	5	8
5	y63	40	395507	396592	1085	2	5	8	7	4	2	2	4
5	y63	41	396660	397292	632	2	5	8
5	y63	42	397349	399247	1898	2	8	4	2	1	4	8	7	2	1	2	8
1	y64	1	42965	43751	786	2	2
1	y64	2	46026	47902	1876	7	7	7	7	7	8	5	5	5	5	5
1	y64	3	48099	48557	458	8	5	4	4	8	8
1	y64	4	48723	49136	413	7	5	4	1	4	8	4	1	1	3
1	y64	5	49181	49362	181	7	5	8	5
1	y64	6	49410	49614	204	7	8	4	2	5	8	4	4
1	y64	7	49719	49847	128	7	8	9
1	y64	8	49885	50011	126	4	1	4
1	y64	9	50063	50109	46	7	8
1	y64	10	50125	50407	282	5	7	4	1	3	7
1	y64	11	50538	50770	232	4	7	6	8	4	1
1	y64	12	50829	51159	330	7	8	4	3	6	5	8	5	5	4	1
1	y64	13	51223	51484	261	7	5	8	7	5	4	4	1
1	y64	14	51557	52483	926	7	8	6	4	1	5
1	y64	15	53705	54382	677	7	5
2	y64	16	122494	124585	2091	7	8	5	1	1
2	y64	17	124691	124718	27	5	5
2	y64	18	124738	124867	129	5	5
2	y64	19	124958	126042	1084	7	5	8
2	y64	20	126215	126982	767	5	8	5	7	4	6	5	8
2	y64	21	128622	128882	260	5	5	5	4
2	y64	22	129003	129416	413	7	7
2	y64	23	136116	136666	550	5	4	7	2	5	8
3	y64	24	211605	213008	1403	5	3	4	10
3	y64	25	213179	213678	499	5	4	7	8	10	1
3	y64	26	213798	214795	997	8	8	7	4	4	1	4	5	7	8	7	4	1
3	y64	27	214840	215239	399	7	5	8	10	8	10	9	4	3	1
3	y64	28	215288	215666	378	8	10	7	8	7
3	y64	29	215669	216036	367	5	7	4	1	1
3	y64	30	216165	216586	421	7	8	10	7	5	4	1
3	y64	31	216746	217053	307	7	5	8	10
3	y64	32	217132	217215	83	7	7
3	y64	33	217437	217736	299	8	7
3	y64	34	217805	218329	524	5	8	10	6	4	3	4	5	8
3	y64	35	218415	218901	486	5	2	3	7	3	7	8	1	5	2	3	4	5	1
3	y64	36	219062	219594	532	7	8	10	4
3	y64	37	219721	220080	359	5	8	10	7	8	5	10	7
3	y64	38	222384	222609	225	8	10	7
4	y64	39	300718	302685	1967	8	8	7	4
4	y64	40	302778	303529	751	1	2	5	8	4	5	5	8	10	7	4
4	y64	41	303569	304325	756	1	2	8	7	5	3	6	7	5	7	8
4	y64	42	304478	305129	651	2	5	8	10	4	4
5	y64	43	380753	382202	1449	5	8	7	7	5
5	y64	44	382415	383144	729	5	5	5	8	2	1	4	4	1	1
5	y64	45	383275	384162	887	4	5	2	5	7	2	2	1
5	y64	46	384237	384837	600	5	2	1	1	5	4	8	4	1
5	y64	47	384883	385510	627	2	4	1	1	3	4
5	y64	48	385578	386720	1142	5	8	5	2	1	4	4	5	8
5	y64	49	386804	387113	309	4	5	8	7	4	3
5	y64	50	387394	389335	1941	5	8	7	4	4	1	5	5	8	9	7	1	2
5	y64	51	398448	398726	278	4	5
1	y67	1	43193	43780	587	3	3
1	y67	2	44837	45185	348	8	8
1	y67	3	45310	45360	50	7	7
1	y67	4	46068	46355	287	8	6	4
1	y67	5	46483	46812	329	7	8	10
1	y67	6	46972	47114	142	4	4
1	y67	7	47183	47595	412	4	4	8	10
1	y67	8	47687	48371	684	7	8	10	9	5	8	10	10	6	6	4	2	8	10	10	9
1	y67	9	48452	48634	182	7	9
1	y67	10	48733	49220	487	10	9	10	9	8	8	7	4
1	y67	11	49283	49355	72	9	9
1	y67	12	49522	49897	375	7	9	6	2	5	8	10
1	y67	13	49955	50188	233	9	7	10
1	y67	14	50309	51197	888	10	7	9	8	9	4	7
1	y67	15	51302	51748	446	10	2	8	10	9	6	3	1	4
1	y67	16	51851	52233	382	4	7	10	9	8
1	y67	17	52359	52678	319	7	5	10	9
1	y67	18	53196	53504	308	7	8	5
1	y67	19	57740	58114	374	9	8	10	7
1	y67	20	58115	58529	414	10	10
1	y67	21	58630	59419	789	7	10	8	6	4
1	y67	22	59519	60885	1366	7	10	9	10	8	3	3	7	10	9	3	3	6
2	y67	23	122494	124662	2168	7	10	4	8
2	y67	24	124778	125234	456	4	8	10
2	y67	25	125321	125613	292	10	10
2	y67	26	125726	125987	261	10	8
2	y67	27	126034	126392	358	4	8	10	1
2	y67	28	126466	127078	612	3	3	6
2	y67	29	127129	128696	1567	10	8	3	6	9	10	8	7	1	9	10	8	2	1
2	y67	30	128752	129301	549	5	8	7	4
2	y67	31	129496	130773	1277	8	5	4	3	6	8	5	2	1
2	y67	32	131265	132985	1720	8	8	10	6	4	8	9	6	3	2	1	8	10	7	4	3	6
2	y67	33	133133	133367	234	3	3
2	y67	34	133507	133688	181	3	3
2	y67	35	133829	134051	222	3	3
2	y67	36	134128	134716	588	3	6	7	8	5	4
2	y67	37	134833	135929	1096	3	4	8	2	1	3	6	8	2	1	4
2	y67	38	136132	136304	172	8	5	2	5	8
3	y67	39	210991	214902	3911	8	2	4	6	8	6	3	1	8	7	3
3	y67	40	215149	215525	376	3	3
3	y67	41	215546	215901	355	3	6	4
3	y67	42	215946	216866	920	3	3	3	4	3	6	7	8	2	3	6	7	8	4	1
3	y67	43	216955	217244	289	3	4	2
3	y67	44	217287	217967	680	1	2	4	7	3
3	y67	45	218048	218614	566	8	5	4	1	2	5	8	10	7	3
3	y67	46	218676	219823	1147	4	3	1	2	5	8	3
3	y67	47	219935	220713	778	3	6	5	7	2	4	1	2	7	8
3	y67	48	220795	221725	930	4	5	8	10	3	8	6	3	2	1
3	y67	49	221846	222185	339	3	6	8	2	1
3	y67	50	222216	222410	194	3	3	1
3	y67	51	222500	222664	164	3	3
3	y67	52	222750	223172	422	4	2	1	3
3	y67	53	223270	223772	502	2	1	3
3	y67	54	223833	224159	326	3	3
3	y67	55	224270	224956	686	3	4	7	10	8	1	5	2	3	1	2	5	8	10	6
3	y67	56	225043	225280	237	3	3
3	y67	57	225402	225812	410	3	6	3	6	1
3	y67	58	225890	226908	1018	3	6	4	2	3	6	3	8	5	2	1
3	y67	59	227020	227227	207	1	1
3	y67	60	227290	227580	290	1	3
3	y67	61	227671	228028	357	1	3
3	y67	62	228152	228503	351	1	4	7	6
3	y67	63	228885	229198	313	3	3	1
4	y67	64	301282	301903	621	1	3	4	1
4	y67	65	302002	302169	167	3	3
4	y67	66	302320	303468	1148	3	6	1	2	3	3	1	4	2	3	1	4	6	3	1
4	y67	67	303569	304728	1159	3	1	3	6	9	8	3	1	3
4	y67	68	304758	305113	355	2	3	4	3	1	3
4	y67	69	305163	306701	1538	3	1	6	3	1	3	6	3	1
4	y67	70	306808	307074	266	3	1
4	y67	71	307169	308369	1200	3	3	6	8	6	3	2	4
4	y67	72	308432	308681	249	3	6	1	1
4	y67	73	308689	309165	476	1	2	3	4	3	1	3	6
4	y67	74	309505	312556	3051	1	1	3
4	y67	75	312664	312901	237	3	6
4	y67	76	313019	313240	221	3	3
4	y67	77	313343	313574	231	3	1
4	y67	78	313675	315578	1903	3	7	8	8	6	9	6	3	1
4	y67	79	315645	315882	237	1	3	6	3
4	y67	80	315982	316410	428	3	6	6	9	10	8	1	3	3
5	y67	81	380753	385111	4358	3	4	3	8	7
5	y67	82	385260	387768	2508	3	6	4	2	1	3	4	4	2
5	y67	83	387902	389314	1412	6	8	10	1	3	9	7	7	5
5	y67	84	389323	389761	438	1	3	4	6
5	y67	85	390676	392813	2137	4	7	6	3
5	y67	86	392923	394178	1255	3	6	7	5	2	6
5	y67	87	394524	396176	1652	3	6	4	2	5	8	6	3	3	8	10	6	4	1	3
5	y67	88	396275	396637	362	1	1	3	1
5	y67	89	396769	397628	859	1	3	1	2	3
5	y67	90	397731	400782	3051	1	1	7	6	3	1
